# Supplementary material for: The Role of Temperature on the Degree of End-Closing and Filling of Single-Walled Carbon Nanotubes
Source: Nanomaterials (Basel). 2021 Dec 11;11(12):3365. doi: 10.3390/nano11123365 (PMC8704686; doi:10.3390/nano11123365)
Supplement: Supplementary file 1 [file nanomaterials-11-03365-s001.zip]

Archive with 1 entries (1 files):
- nanomaterials-1474217-supplementary.pdf
